# Supplementary material for: Exploring the Role of Advanced MRI in Understanding Glioblastoma Biology: A Scoping Review
Source: Cancers (Basel). 2026 Feb 16;18(4):645. doi: 10.3390/cancers18040645 (PMC12939606; doi:10.3390/cancers18040645)
Supplement: Supplementary file 1 [file cancers-18-00645-s001.zip]

Archive with 1 entries (1 files):
- Cancers Scoping Review Supplementary Materials.pdf
